# Supplementary material for: Development of Pectin-Based Aerogels with Several Excellent Properties for the Adsorption of Pb2+
Source: Foods. 2021 Dec 16;10(12):3127. doi: 10.3390/foods10123127 (PMC8700957; doi:10.3390/foods10123127)
Supplement: Supplementary file 1 [file foods-10-03127-s001.zip]

Archive with 1 entries (1 files):
- foods-1465831-supplementary.pdf
